# Supplementary material for: Bariatric surgery induces a new gastric mucosa phenotype with increased functional glucagon-like peptide-1 expressing cells
Source: Nat Commun. 2021 Jan 4;12:110. doi: 10.1038/s41467-020-20301-1 (PMC7782689; doi:10.1038/s41467-020-20301-1)
Supplement: Supplementary file 4 — Source Data [file 41467_2020_20301_MOESM4_ESM.xlsx]

## Sheet: Data Figure 1 A&B
Human gastric Mucosa GLP-1 pmoles per gram of Wet Tissue							Rat gastric and colon Mucosa GLP-1 pmoles per gram of Wet Tissue
	BIOPSIES
Patients	FUNDUS	ANTRUM						FUNDUS	ANTRUM	COLON
BE	27.5	nd						37.7	20.1	210.4
VA	17.25	21						52.6	38.9	286
MO	25	22.75						53.6	48.4	226.7
NA	78	0						102	16.2	327.3
ORB	38.7	17.25						28.2	18.4	149.4
SA	93	19.5						28.4	5.6	257.1
LOG	27.5	0
MLOR	43.85	15.3					Col. stats rat mucosa GLP-1
MARQ	39	18.8						FUNDUS	ANTRE	COLON
TOU	30	22.5					Number of values	6	6	6
DJOU	26.25	22.5
BVER	43.5	0					Minimum	28.2	5.6	149.4
SO	22.5	23.4					25% Percentile	28.35	13.55	195.2
MUT	72	19.85					Median	45.15	19.25	241.9
OLC	39	17.25					75% Percentile	65.7	41.28	296.3
ZAH	18	0					Maximum	102	48.4	327.3
							Mean	50.42	24.6	242.8
Col. stats HUMAN mucosa GLP-1							Std. Deviation	27.63	15.88	62.04
	Antrum	Fundus					Std. Error of Mean	11.28	6.484	25.33
Number of values	15	16
							Lower 95% CI of mean	21.43	7.933	177.7
Minimum	0	17.25					Upper 95% CI of mean	79.41	41.27	307.9
25% Percentile	0	25.76
Median	19.5	34.35					Sum	302.5	147.6	1457
75% Percentile	22.5	43.76
Maximum	23.4	93
Mean	14.74	40.1
Std. Deviation	9.469	22.25
Std. Error of Mean	2.445	5.562
Lower 95% CI of mean	9.496	28.25
Upper 95% CI of mean	19.98	51.96
Sum	221.1	641.7
Figure 1A
								Figure 1A

## Sheet: Figure 1E&F 
		Tissues Total and Active GLP-1 Content
			pg/mg protein
													Application: Tecan i-control				Tecan i-control , 1.10.4.0
	Stomach GLP1 Total	Stomach GLP1 Active	Ileum GLP1 total	ILEUM GLP1 Active	Colon GLP1 Total	Colon GLP1 Active							Device: infinite 200				Serial number: 603000037				Serial number of connected stacker:							GLP-1 content in Tissue extracts
	29.5	10.1											Firmware: V_2.02_11/06_InfiniTe (Dec 13 2006/16.18.16)				MAI, V_2.02_11/06_InfiniTe (Dec 13 2006/16.18.16)											N° Tubes	DO(562 nm)	ng/µl	dilution	mg/mL	GLP-1 Total pg/ml	Total GLP1 pg/mg protein	GLP-1 active pg/ml	GLP-1 Active pg/mg protein
	28.9	7.1	141.6	10.3		5																					R31 Esto	0	0.62275	385.269	12.5	4.81587	142	29.4859	48.83	10.1394
	22.5	19	58.13	26.5		17.1							Date:	22/07/2020													R32 Esto	1	0.8225	538.923	12.5	6.73654	195	28.9466	47.5	7.0511
	21.4	6.2	89.1	12.9	231.9	25.7							Time:	17:46:13													Ileum	2	0.85685	565.346	12.5	7.06683	1001	141.648	73.1	10.3441
	20.3	0.9	68.9	4.1	346.35	9.3																					Colon	3	0.9109	606.923	12.5	7.58654			37.8	4.98251
	21.3	6.9	48.7	12.3	227.3	3																					R33 Esto	4	0.63845	397.346	12.5	4.96683	112	22.5496	94.4	19.0061
	33.9	1.4	64.4	16.2	124.6	5.6							System				U699D4										Ileum	5	0.5871	357.846	12.5	4.47308	260	58.1255	118.39	26.4672
	17	6	154.8	15.6	309.5	7.1							User				U699D4\utilisateur										Colon	6	0.74255	477.423	12.5	5.96779	1384	231.912	101.85	17.0666
	12.3	0.7	54.7	15.8	396.8	7.8							Plate				Greiner 96 Flat Bottom Transparent Polystyrol [GRE96ft.pdfx]										R34 Esto	7	0.6184	381.923	12.5	4.77404	102.2	21.4075	29.71	6.22324
	103	5.3	153.1	10.9	111.3	15.6							Plate-ID (Stacker)														Ileum	8	0.7325	469.692	12.5	5.87115	523.3	89.1307	75.9	12.9276
																											Colon	9	0.50745	296.577	12.5	3.70721	1284	346.352	95.4	25.7336
																											R35 Esto	10	0.9947	671.385	12.5	8.39231	170	20.2566	7.3	0.869844
													Label: Label1														Ileum	11	0.90095	599.269	12.5	7.49087	516	68.8839	30.8	4.11167
Number of values	10	10	9	9	7	9							Mode				Absorbance										colon	12	0.6691	420.923	12.5	5.26154	1196	227.31	48.8	9.27485
													Wavelength				562	nm									R36 Esto	13	1.2281	850.923	12.5	10.6365	227	21.3415	73.04	6.8669
Minimum	12.3	0.7	48.7	4.1	111.3	3							Bandwidth				9	nm									Ileum	14	0.8716	576.692	12.5	7.20865	351	48.6915	88.5	12.2769
25% Percentile	19.48	1.275	56.42	10.6	124.6	5.3							Number of Flashes				25										Colon	15	0.6761	426.308	12.5	5.32885	664	124.605	15.76	2.95749
Median	21.95	6.1	68.9	12.9	231.9	7.8							Settle Time				0	ms									R37 Esto	16	1.2589	874.615	12.5	10.9327	371	33.9349	15.8	1.44521
75% Percentile	30.6	7.85	147.4	16	346.4	16.35							Start Time:	22/07/2020 17:46:13													Ileum	17	0.8443	555.692	12.5	6.94615	447	64.3522	112.2	16.1528
Maximum	103	19	154.8	26.5	396.8	25.7																					Colon	18	1.0676	727.462	12.5	9.09327	ND	ND	50.6	5.56456
														Temperature: 27.2 °C													R39 Esto	19	0.8017	522.923	12.5	6.53654	111	16.9815	39.09	5.98023
Mean	31.01	6.36	92.6	13.84	249.7	10.69							<>	1	2	3	4	5	6	7	8	9	10	11	12		Ileum	20	0.82845	543.5	12.5	6.79375	1052	154.848	106.3	15.6467
Std. Deviation	26.07	5.399	44.51	6.042	108.2	7.341							A	2.8091	1.4589	1.1208	0.8485	0.4973	0.2897	0.188	0.1028	0.0455	0.0458	1.2839	0.8513		Colon	21	0.5372	319.462	12.5	3.99327	1236	309.521	28.3	7.08693
Std. Error of Mean	8.245	1.707	14.84	2.014	40.88	2.447							B	2.4134	1.435	1.1115	0.8321	0.4741	0.2794	0.1829	0.1066	0.0456	0.0455	1.2487	0.8373		R40 Esto	22	1.11695	765.423	12.5	9.56779	118	12.333	6.5	0.679363
													C	0.629	0.8283	0.8504	0.9061	0.6501	0.5885	0.7592	0.622	0.7355	0.5104	1.0028	0.9202		Ileum	23	0.93775	627.577	12.5	7.84471	429	54.6865	123.9	15.7941
Lower 95% CI of mean	12.36	2.498	58.39	9.2	149.7	5.046							D	0.6165	0.8167	0.8633	0.9157	0.6268	0.5857	0.7259	0.6148	0.7295	0.5045	0.9866	0.8817		Colon	24	0.4547	256	12.5	3.2	1267	395.938	27.21	8.50313
Upper 95% CI of mean	49.66	10.22	126.8	18.49	349.7	16.33							E	0.6771	1.2384	0.8762	0.6851	1.2505	0.1069	1.0635	0.7929	0.8238	0.5379	1.0934	0.936		R41 Esto	25	1.3128	916.077	12.5	11.451	1196	104.445	61.2	5.34453
													F	0.6611	1.2178	0.867	0.6671	1.2673	0.1053	1.0717	0.8105	0.8331	0.5365	1.1405	0.9395		Ileum	26	0.9726	654.385	12.5	8.17981	1261	154.16	89.9	10.9905
Sum	310.1	63.6	833.4	124.6	1748	96.2							G	0.4547	1.3128	0.9726	0.6383	0.4768	0.9082	1.0605	0.7834	0.1169	0.0457	0.0455	0.0455		Colon	27	0.6383	397.231	12.5	4.96538	565	113.788	79.31	15.9726
													750	1.11615
													500	0.8403
													250	0.4857
													125	0.28455
													62.5	0.18545
													0	0.1047
Total GLP-1 content					Active GLP-1 content

## Sheet: Data Figure 2AB
SPONTANEOUS RELEASE GLP-1 pM/mg Protein									IBMX STIMULATED GLP-1 in lean rats (% Basal)
Fundus	Antrum	Colon							Fundus Without	IBMX	Antrum without	IBMX	Colon Without	IBMX
4.75	10.2	109.1							80	140.21	86.3	135	110.3	219
1.8	5.25	237.4							116.2	202.8	117.6	159	93.4	242
7.1	9.85	140.05							77.1	223	97	255	97.1	217
3.85	4.85	175							100	196	77.7	175	117	174
2.75	14	144.7							100	152.7	122	165	125	253
8.05	4.65	159.5							111	146.6	100.5	286	90	173
7.2	3.4	120.5							83.3	150	69	153.2	75	159
4.8	10.95								94.4	138	59.7	177	124	206
									109	186	87	163	119	265
16.1	6.08	172							103	164	100	188	82	194
8.4	10.6	166							87	193	116	208	99	189
11.9	18.6	192							94.5		70.5		103
12.2	14.3	210							103.6		113.2		127
	8.3	260							106.8		100
	7.05	220							93.8		100
		190							105.2
									127
									97.2
									79.2
	Figure 2A										Figure 2B

## Sheet: Data Figure 2D, E & F
			Portal vein Total GLP-1 in Lean Rats
Portal Vein Total GLP-1 pM												Gastric Vein Total GLP-1 pM									Gastric Vein Active GLP-1 pM
T0	T15PBS	T15 IG	T15 IDuo	T30PBS	T30 IG	T30 IDuo
160	346	396	728	250	355	399						T0	T15PBS	T15 IG	T30PBS	T30 IG					T0	T15 PBS	T15 Glc	T30 PBS	T30Glc
486	185	453	619	242	188	525						104	125		118.6	118					59.6	43.8	93.8	92.57	165.74
342	282	326	469	222	225	639						121		178		95					46.15	51	75.52	11.49	96.69
472	228	665	477	302	250	584						100.5		231.5		297					67.61	52.8	122.6	69.2	126.3
258	403		268		315.7	392						105.5	137.5		167.5						32.39	12.02	133.64	48.56	118.3
238		223	331			403						114		178.5							38.21		106.76
186		432										108	160.3		92.3						52.9		110.7
354		492			481							99	139		137.5						27.04		108.07
170		390			362							89		350		183.2					13.19		109.7
392		416										89									19.887
																					40.05
COL STAT Portal vein					Col, Stats							107	110								55.58
	T0	T15PBS	T15 IG	T15 IDuo	T30PBS	T30 IG	T30 IDuo					125.9	85		99						51.96
Number of values	20	5	9	6	4	7	6					172.5	76								46
												90.9	99		134
Minimum	160	185	223	268	222	188	392					87.7		255.38		199
25% Percentile	186	206.5	358	315.3	227	225	397.3					19.67		272
Median	295	282	416	473	246	315.7	464					103.16		254		189.3
75% Percentile	354.8	374.5	472.5	646.3	289	362	597.8					194		307.7		172.9
Maximum	486	403	665	728	302	481	639					15		141.6	109
												31.97		242		185.54
Mean	288.4	288.8	421.4	482	254	311	490.3					12.02		134.61
Std. Deviation	99.87	87.79	120.2	172.1	34.1	99.75	107.4
Std. Error of Mean	22.33	39.26	40.06	70.26	17.05	37.7	43.86
Lower 95% CI of mean	241.7	179.8	329.1	301.4	199.7	218.7	377.6					Number of values	20	8	11	7	9					T0	T15 PBS	T15 Glc	T30 PBS
Upper 95% CI of mean	335.1	397.8	513.8	662.6	308.3	403.2	603.1														Number of values	13	4	8	4
												Minimum	12.02	76	134.6	92.3	95
Sum	5768	1444	3793	2892	1016	2177	2942					25% Percentile	88.02	88.5	178	99	125				Minimum	13.19	12.02	75.52	11.49
												Median	101.8	117.5	242	118.6	183.2				25% Percentile	29.72	19.97	97.04	20.76
												75% Percentile	112.5	138.6	272	137.5	194.2				Median	46	47.4	108.9	58.88
												Maximum	194	160.3	350	167.5	297				75% Percentile	54.24	52.35	119.6	86.73
																					Maximum	67.61	52.8	133.6	92.57
												Mean	94.49	116.5	231.4	122.6	174.7
												Std. Deviation	46.73	29.08	67.69	25.96	58.46				Mean	42.35	39.91	107.6	55.46
												Std. Error of Mean	10.45	10.28	20.41	9.813	19.49				Std. Deviation	15.95	18.99	17.47	34.38
																					Std. Error of Mean	4.424	9.496	6.178	17.19
												Lower 95% CI of mean	72.62	92.16	185.9	98.55	129.7
												Upper 95% CI of mean	116.4	140.8	276.9	146.6	219.6				Lower 95% CI of mean	32.71	9.684	92.99	0.741
																					Upper 95% CI of mean	51.99	70.13	122.2	110.2
												Sum	1890	931.8	2545	857.9	1572
																					Sum	550.6	159.6	860.8	221.8
	Portal Vein Total GLP-1 pM										Gastric Vein Total GLP-1 pM										Gastric Vein Active GLP-1 pM
		Figure 2D												Figure 2E
																								Figure 2F

## Sheet: Data Fig 3CD 
			Human Fundic Mucosa
KI67 postive cells in the RYGB fundic Pouch						GLP-1 positive cells in VSG the fundic Pouch
OB-CTRL	VSG	RYGB				Obese CTRL	VSG	RYGB
163.6	701.5	1904				8.33	10.03	16.54
189.6	410.3	894				9.43	8.295	11.7
152	1142	1585				4.834	6.9	11.2
223.6	1015	2047				9.937	7.48	13.7
305	726	1480				7.5	11.25	14.8
313.3						5.92	12.1	10.61
						3.909
						6.498
						7.1
	Figure 3C						Figure 3D

## Sheet: Figure 4B
		Rat Gastric mucosa
	GLP-1 positive cells in RYGB fundic Pouch
		HFD sham fundus	HFD RYGB poche gastrique
			12.6067
			14.9852
		9.4327
			16.5392
		7.9935
		8.24532
		9.9397
		4.90952	9.82169
		6.4992	20.4072
			18.7936
			17.6213
			Figure 4B

## Sheet: Figure 5B
	Rat Gastric mucosa
	GLP-1 positive cells in VSG fundic Pouch
	HFD sham fundus	HFD sleeve fundus	HFD sham antre	HFD sleeve antre
			4.90952
	9.4327		9.47354	8.93084
		10.0288		12.8806
	7.9935	8.2905	9.7304	13.945
	8.24532	6.9035	8.3975	9.4449
	9.9397	7.42292	8.42185	9.58836
		8.47308	10.0061	14.4291
	5.44167	7.934	11.9
	4.90952
	6.4992
			Figure 5B

## Sheet: Supplementary data 4
	IBMX STIMULATED GLP-1 in HFD OBESE rats (% Basal)
	without	with IBMX	without Antrum	With +IBMX
	105.5	140.21	110	164
	91	214	115	25
	108	282	95	12
	99	215	98	58
	79	193	85.8	72
	84.1		95
	104		98
	121
				Supplementary Figure 4

## Sheet: Supplementary Data 5
				GHRELIN , SOMATOSATIN (SST) and SEROTONIN (5HT) immunoreactive cells
		Ghrelin-Positive cells per mm2 in RYGB gastric pouch and VSG fundic mucosa
	Individual values					Columns statistics							Supplementary data 5
	OB CTRL	RYGB	VSG			OB CTRL	RYGB	VSG
	62	196.667	32.6667		Number of values	5	5	6
	101.333	146.667	50.6667
	103.333	110.667	34		Minimum	55.33	110.7	19.33
	55.3333	134.667	19.3333		25% Percentile	58.67	120	28.33
	74.6554	129.365	31.3333		Median	74.66	134.7	33.33
			54.6667		75% Percentile	102.3	171.7	51.67
					Maximum	103.3	196.7	54.67
					Mean	79.33	143.6	37.11
					Std. Deviation	22.13	32.37	13.2
					Std. Error of Mean	9.895	14.48	5.388
					Lower 95% CI of mean	51.86	103.4	23.26
					Upper 95% CI of mean	106.8	183.8	50.96
					Sum	396.7	718	222.7
			SST-Positive cells per mm2 in RYGB gastric pouch and VSG fundic mucosa
	OB CTRL	RYGB	VSG			OB CTRL	RYGB	VSG
	62	131.3	28		Number of values	6	6	7
	57.33	52	32
	95.33	125	23		Minimum	40	52	14
	82	130.7	14		25% Percentile	46.5	93.25	20
	40	132.7	20		Median	59.67	127.9	28
	48.67	107	65		75% Percentile	85.33	131.7	44
			44		Maximum	95.33	132.7	65
					Mean	64.22	113.1	32.29
					Std. Deviation	20.81	31.42	17.31
					Std. Error of Mean	8.495	12.83	6.542
					Lower 95% CI of mean	42.39	80.14	16.28
					Upper 95% CI of mean	86.06	146.1	48.29
					Sum	385.3	678.7	226
	5HT-positive cells per mm2 in RYGB gastric pouch and VSG fundic mucosa
	OB CTRL	RYGB	VSG			OB CTRL	RYGB	VSG
	54.67	78	20.67		Number of values	5	6	5
	66.67	75.33	56.67
	82	95.33	36.67		Minimum	54.67	49.33	20.67
	60.67	78	42.963		25% Percentile	57.67	55.83	23.78
	74.67	49.33	26.8961		Median	66.67	76.67	36.67
		58			75% Percentile	78.34	82.33	49.82
					Maximum	82	95.33	56.67
					Mean	67.74	72.33	36.77
					Std. Deviation	10.88	16.35	14.06
					Std. Error of Mean	4.865	6.675	6.289
					Lower 95% CI of mean	54.23	55.17	19.31
					Upper 95% CI of mean	81.24	89.49	54.24
					Sum	338.7	434	183.9

## Sheet: Supplementary Data 7 A, B & D 
Ileum Villus Height µm					Ileum Ki 67 positive cells					Ileum GLP-1 Positive cells				Colon GLP-1 positive cells
	Sham Villus Height Ileum µm	RYGB	SLEEVE		Sham Colon Ki67+ cells	RYGB	Sleeve			Ileum Sham GLP-1+ cells	RYGB	Sleeve		Colon Sham GLP1+ cells	RYGB	Sleeve
	447.155	595.428	468.102		36.4093	48.3207	26.9871			33.5851	38.6332	35.6054		29.3437	30.345	28.9502
	437.39	629.225	439.522		35.0595	31.6909	42.7982			31.5486	24.8029	31.1325		28.1697	38.0866	26.2671
	422.681	701.308	502.386		33.1794	34.7117	34.4856			33.423	26.8721	29.5799		22.9067	28.6493	22.8775
	465.34	635.804	450.254		36.972	29.0913	43.4886			31.5066	28.8336	24.4636		28.4282	30.495	32.3463
	518.35	576.9			36.8176	32.9644	34.4023			33.155	32.2676			30.254	29.9773	27.0628
		681.36				53.0574	34.4023				22.9787			27.2985		29.1265
Colon crypt depth µm					Colon Ki 67 positive cells
	Sham Colon Crypt depth	RYGB	Sleeve		Sham Colon Ki67+ cells	RYGB	Sleeve
	235.59	258.23	245.88		36.4093	48.3207	26.9871
	250.38	263.44	283.06		35.0595	31.6909	42.7982
	235.24	288.42	260.55		33.1794	34.7117	34.4856
	252.1	301.26	279.08		36.972	29.0913	43.4886
	245.79	283.74	283.74		36.8176	32.9644	34.4023
		319.45				53.0574

[truncated: 1 more sheets: Feuil2]
